# Supplementary material for: Effects of Emulsifiers on Physicochemical Properties and Carotenoids Bioaccessibility of Sea Buckthorn Juice
Source: Foods. 2024 Jun 22;13(13):1972. doi: 10.3390/foods13131972 (PMC11241759; doi:10.3390/foods13131972)
Supplement: Supplementary file 1 [file foods-13-01972-s001.zip]

Archive with 1 entries (1 files):
- foods-3044677-supplementary.pdf
